# Supplementary material for: Effect of poor glycaemic control on plasma levels and activity of protein C, protein S, and antithrombin III in type 2 diabetes mellitus
Source: PLoS One. 2019 Sep 27;14(9):e0223171. doi: 10.1371/journal.pone.0223171 (PMC6764655; doi:10.1371/journal.pone.0223171)
Supplement: S1 Dataset — (XLSX) [file pone.0223171.s001.xlsx]

## Sheet: data
Group	Age	GENDER	HbA1c (%)	TC(mmol/L)	Height (m)	Weight (Kg)	BMI	SBP	DBP	Metformin	Sulphonylureas	Statins	Treat duration	FREQUENCY OF DOCTOR'S APPOINTMENT	PROTEIN C CONC ug/ml	PROTEIN C ACTIVITY U/ml	PROTEIN S CONC ug/ml	PROTEIN S ACTIVITY U/ml	ANTITHROMBIN III CONC ug/ml	ANTITHROMBIN III ACTIVITY
poorly-managed	71	1	9.1	5.53	1.68	66	23.3844	154	88	1	0	0	8	Monthly	4.519	40.642	19.873	245.01	21.215	197
well-managed	61	1	7	5.38	1.7	65	22.4913	145	92	1	0	1	2	Bimonthly	5.777	37.164	21.167	239.567	18.319	181.659
well-managed	72	0	5.8	6.82	1.53	59	25.204	163	82	1	0	0	7	Monthly	3.836	32.319	16.817	196.245	15.157	153.869
poorly-managed	54	1	9.2	3.43	1.65	53	19.4674	142	100	1	1	1	2	Monthly	4.409	38.613	21.226	197.605	14.414	178.04
well-managed	64	1	6.9	6.6	1.81	74	22.5878	135	80	1	1	0	7	Bimonthly	4.77	35.135	20.902	227.999	17.092	176.593
well-managed	56	1	7.5	3.47	1.73	73	24.3911	139	91	1	0	1	2	Monthly	7.494	42.215	28.308	279.714	19.176	211.474
poorly-managed	68	1	9	3.32	1.61	62	23.9188	135	70	1	1	0	17	Monthly	4.637	36.212	23.312	211.668	14.757	160.093
well-managed	71	1	6.6	6.36	1.71	75	25.6489	122	87	1	1	0	2	Bimonthly	6.529	45.817	23.048	251.499	18.205	190.198
well-managed	67	0	7	2.12	1.68	71	25.1559	142	74	1	1	0	10	Bimonthly	6.186	34.183	25.927	236.392	18.795	226.816
well-managed	48	1	7.5	3.5	1.72	86	29.0698	135	79	1	1	1	3	Monthly	36.842	279.702	172.304	1442.39	134.562	1039.21
poorly-managed	72	1	10.2	3.96	1.68	66.4	23.5261	134	73	1	1	0	22	Bimonthly	5.136	32.858	19.021	249.547	14.814	173.264
well-managed	68	1	7.6	5.77	1.69	78	27.31	180	80	1	1	0	2	Bimonthly	5.435	35.053	20.638	223.009	17.405	181.079
poorly-managed	65	1	9.1	5.3	1.71	84	28.7268	151	95	1	1	0	5	Monthly	5.411	35.756	20.285	213.029	17.499	181.369
well-managed	72	1	7.2	4.95	1.81	78.3	23.9004	158	90	1	1	0	15	Bimonthly	5.881	40.641	23.606	227.999	19.862	188.606
poorly-managed	53	0	8.5	6.35	1.63	81.2	30.5619	124	73	1	0	1	9	Monthly	6.682	39.11	22.018	227.772	19.157	18.974
poorly-managed	69	0	10.1	5.62	1.6	66.4	25.9375	140	79	1	1	0	12	Bimonthly	6.992	41.925	24.664	237.753	15.995	207.566
well-managed	64	1	7.8	5.05	1.58	61	24.4352	120	65	1	0	0	15	Bimonthly	6.925	35.632	29.542	235.938	19.329	191.067
well-managed	34	1	7.2	4.25	1.67	67.4	24.1672	128	99	1	0	0	5	Monthly	3.579	25.24	16.671	173.109	11.479	135.054
poorly-managed	66	1	10.4	7.08	1.77	70.6	22.535	130	69	1	0	0	30	Monthly	4.196	28.635	16.964	195.11	15.957	153.146
poorly-managed	64	0	9.3	5.44	1.65	64.2	23.5813	175	77	1	0	1	17	Monthly	6.711	32.278	20.784	197.379	13.976	167.041
poorly-managed	53	1	12	3.51	1.79	71.7	22.3776	126	78	1	0	0	3	Bimonthly	4.293	37.247	18.904	211.351	15.652	193.382
poorly-managed	56	0	10.7	7.1	1.67	53	19.0039	149	89	1	0	0	2	Monthly	4.452	30.622	18.375	168.346	13.899	146.778
well-managed	51	0	7.8	5.71	1.62	69.8	26.5966	142	80	1	1	0	4	Bimonthly	5.814	30.373	17.904	195.247	12.585	148.514
well-managed	59	0	7.8	5.06	1.64	118.1	43.9099	145	84	1	0	0	2	Bimonthly	4.013	31.989	16.964	213.029	14.318	172.396
poorly-managed	37	1	10.2	4.88	1.73	76	25.3934	127	84	1	1	0	4	Bimonthly	4.202	37.329	18.257	204.547	12.985	161.396
well-managed	66	1	7.6	6.44	1.76	76.3	24.632	170	93	1	0	0	1	Monthly	5.631	41.18	23.312	223.146	16.128	188.895
well-managed	57	1	5.9	6.22	1.66	86	31.2092	138	81	1	1	0	12	Monthly	1.778	27.186	23.4	220.197	14.242	153.291
poorly-managed	53	1	8.3	6.34	1.82	87.4	26.3857	148	82	1	1	0	7	Bimonthly	4.331	35.549	21.137	199.784	13.975	177.172
well-managed	62	0	6.3	7.25	1.56	69	28.3531	144	90	1	0	0	4	Monthly	3.903	30.871	17.817	184.359	13.499	134.619
well-managed	68	0	7.1	2.32	1.81	84.8	25.8844	160	77	1	1	0	6	Monthly	3.5	36.733	16.994	199.647	15.632	156.619
well-managed	45	1	5.9	2.75	1.61	75	28.9341	120	78	1	0	0	3	Bimonthly	3.854	28.221	16.994	176.648	12.471	152.132
poorly-managed	45	0	10.3	4.94	1.58	58.1	23.2735	148	82	1	1	0	10	Monthly	3.658	28.759	16.641	177.782	11.232	154.883
poorly-managed	60	0	8.4	6.51	1.7	66.6	23.045	128	76	1	0	0	6	Bimonthly	3.341	25.985	16.377	148.749	9.213	122.028
well-managed	53	0	7.2	7.59	1.58	85	34.049	116	70	1	1	0	1	Bimonthly	2.718	7.826	15.495	158.276	8.07	153.146
well-managed	52	1	6.3	5.37	1.69	58	20.3074	133	85	1	0	0	4	Monthly	4.342	30.829	22.783	194.567	16.281	169.501
well-managed	60	1	6.3	5.88	1.62	76	28.959	152	94	0	1	0	4	Bimonthly	4.569	29.711	23.077	179.823	12.699	166.751
poorly-managed	77	1	9.7	5.28	1.76	70.5	22.7596	109	61	1	0	0	30	Monthly	3.573	30.539	15.789	200.917	13.194	157.632
poorly-managed	60	0	9.1	5.81	1.57	71	28.8044	158	76	0	1	0	10	Bimonthly	4.574	30.415	14.849	174.243	12.871	157.632
poorly-managed	65	1	8.2	4.96	1.68	59.4	21.0459	145	71	1	1	0	15	Bimonthly	3.915	29.711	16.259	168.119	11.232	141.133
poorly-managed	54	0	12.1	4.94	1.49	57.4	25.8547	106	66	1	1	1	6	Bimonthly	2.34	23.708	16.552	135.229	8.984	118.844
poorly-managed	58	0	11.8	7.27	1.56	59.6	24.4905	140	89	1	1	0	2	Monthly	5.93	37.743	17.904	188.079	13.937	175.869
well-managed	60	0	7.2	6.1	1.63	101.5	38.2024	122	68	1	0	0	3	Bimonthly	5.014	32.693	22.078	210.988	15.766	163.567
poorly-managed	65	1	9	4.87	1.53	67.4	28.7923	136	49	1	0	0	1	Bimonthly	3.854	36.584	26.368	202.369	10.928	156.04
poorly-managed	76	1	10.3	4.98	1.65	69.8	25.6382	153	76	1	0	0	7	Bimonthly	4.672	25.571	21.549	163.809	11.842	141.567
poorly-managed	48	0	8.9	6.18	1.6	83.8	32.7344	142	10	1	1	0	6	Monthly	3.622	33.438	2.0256	20.276	16.49	167.041
poorly-managed	57	1	10.7	5.3	1.68	74.5	26.396	130	79	0	0	0	3	Bimonthly	5.038	40.186	17.582	212.576	11.746	140.988
well-managed	72	1	7.5	5.26	1.72	71.4	24.1347	135	73	1	0	0	5	Bimonthly	7.035	52.69	23.015	210.307	17.937	176.593
well-managed	66	0	6.3	6.37	1.54	87.3	36.8106	107	66	1	0	0	2	Bimonthly	6.212	59.935	22.548	237.526	20.338	192.08
poorly-managed	58	1	13.2	4.68	1.71	83	28.3848	157	86	1	1	0	2	Bimonthly	18.33	174.083	103.098	670.752	68.306	633.521
well-managed	67	0	6.5	5.19	1.54	98.7	41.6175	144	90	1	0	1	20	Bimonthly	7.096	65.111	23.899	289.014	18.071	176.014
well-managed	53	0	7.2	6.71	1.56	89.1	36.6124	120	82	1	1	1	4	Bimonthly	6.712	62.503	25.046	266.331	18.128	189.909
poorly-managed	30	0	10.1	7.92	1.71	80.7	27.5982	105	70	1	1	1	3	Bimonthly	7.713	69.002	27.896	310.335	19.367	194.395
well-managed	72	0	6.6	6.25	1.58	84.7	33.9289	156	88	1	1	0	6	Bimonthly	3.934	34.017	16.171	197.152	9.746	133.461
poorly-managed	58	0	9.8	7.93	1.61	108.3	41.7808	137	83	0	1	0	12	Monthly	5.972	50.992	20.403	257.032	14.509	152.856
well-managed	55	0	6.3	7.21	1.58	96.7	38.7358	130	90	1	1	0	2	Monthly	3.763	39.027	12.556	198.739	10.318	104.37
well-managed	55	0	7.3	6.78	1.72	96.3	32.5514	122	73	1	0	0	4	Bimonthly	6.894	55.215	19.873	244.557	15.442	139.54
poorly-managed	66	1	11	5.18	1.65	85.3	31.3315	127	80	1	1	0	3	Bimonthly	5.099	54.429	15.671	231.401	13.328	147.791
well-managed	45	1	6.4	6.07	1.59	99.3	39.2785	124	79	1	1	0	13	Bimonthly	6.29	58.528	18.168	248.186	15.576	146.488
poorly-managed	47	1	8.2	5.76	1.72	96.8	32.7204	135	79	1	1	0	4	Bimonthly	6.027	51.696	19.786	261.568	13.861	150.975
well-managed	55	1	5.5	4.04	1.68	82.3	29.1596	115	67	1	0	0	1	Bimonthly	3.842	43.829	15.495	217.566	12.432	126.514
poorly-managed	53	0	9.7	7.03	1.71	83.4	28.5216	135	79	1	1	0	1	Bimonthly	6.058	53.725	20.256	272.002	13.346	155.172
poorly-managed	48	0	14.6	4.88	1.63	54	20.3244	105	72	1	1	0	10	Bimonthly	18.061	247.367	117.115	1050.67	127.361	898.386
poorly-managed	54	1	8.9	5.84	1.59	71.8	28.4008	128	73	1	1	0	8	Bimonthly	6.852	47.928	16.083	245.01	15.652	148.949
poorly-managed	39	0	13	4.4	1.54	80.6	33.9855	105	69	1	1	0	1	Bimonthly	5.142	39.068	10.529	164.943	10.413	103.212
poorly-managed	58	1	8.8	3.81	1.71	77.9	26.6407	153	85	1	1	0	5	Bimonthly	5.808	43.705	14.613	222.102	11.366	115.804
well-managed	66	1	6.3	3.17	1.69	78.3	27.415	155	74	1	0	0	10	Bimonthly	4.923	50.164	18.551	229.814	12.013	125.936
well-managed	64	1	5.5	5.6	1.71	78.8	26.9485	130	81	1	0	0	4	Bimonthly	5.197	43.208	17.905	208.266	10.317	104.949
well-managed	56	1	6.1	6.67	1.73	90.7	30.3051	138	82	1	0	0	8	Bimonthly	5.46	38.406	20.05	241.835	12.794	138.817
well-managed	37	0	7.5	4.71	1.7	90.1	31.1765	128	86	1	1	0	2	Bimonthly	4.58	47.473	14.849	256.124	12.832	132.449
well-managed	68	1	6.2	4.25	1.68	87.3	30.9311	156	101	1	0	0	1	Bimonthly	5.124	49.046	13.938	259.3	13.309	140.554
poorly-managed	71	1	9.1	5.53	1.68	66	23.3844	154	88	1	0	1	8	Monthly	4.519	40.642	19.873	245.01	21.215	197
well-managed	61	1	7	5.38	1.7	65	22.4913	145	92	1	0	0	2	Bimonthly	5.777	37.164	21.167	239.567	18.319	181.659
well-managed	72	0	5.8	6.82	1.53	59	25.204	163	82	1	0	0	7	Monthly	3.836	32.319	16.817	196.245	15.157	153.869
poorly-managed	54	1	9.2	3.43	1.65	53	19.4674	142	100	1	1	0	2	Monthly	4.409	38.613	21.226	197.605	14.414	178.04
well-managed	64	1	6.9	6.6	1.81	74	22.5878	135	80	1	1	0	7	Bimonthly	4.77	35.135	20.902	227.999	17.092	176.593
well-managed	56	1	7.5	3.47	1.73	73	24.3911	139	91	1	0	1	2	Monthly	7.494	42.215	28.308	279.714	19.176	211.474
poorly-managed	68	1	9	3.32	1.61	62	23.9188	135	70	1	1	0	17	Monthly	4.637	36.212	23.312	211.668	14.757	160.093
well-managed	71	1	6.6	6.36	1.71	75	25.6489	122	87	1	1	1	2	Bimonthly	6.529	45.817	23.048	251.499	18.205	190.198
well-managed	67	0	7	2.12	1.68	71	25.1559	142	74	1	1	0	10	Bimonthly	6.186	34.183	25.927	236.392	18.795	226.816
well-managed	48	1	7.5	3.5	1.72	86	29.0698	135	79	1	1	1	3	Monthly	36.842	279.702	172.304	1442.39	134.562	1039.21
poorly-managed	72	1	10.2	3.96	1.68	66.4	23.5261	134	73	1	1	0	22	Bimonthly	5.136	32.858	19.021	249.547	14.814	173.264
well-managed	68	1	7.6	5.77	1.69	78	27.31	180	80	1	1	0	2	Bimonthly	5.435	35.053	20.638	223.009	17.405	181.079
poorly-managed	65	1	9.1	5.3	1.71	84	28.7268	151	95	1	1	0	5	Monthly	5.411	35.756	20.285	213.029	17.499	181.369
well-managed	72	1	7.2	4.95	1.81	78.3	23.9004	158	90	1	1	0	15	Bimonthly	5.881	40.641	23.606	227.999	19.862	188.606
poorly-managed	53	0	8.5	6.35	1.63	81.2	30.5619	124	73	1	0	0	9	Monthly	6.682	39.11	22.018	227.772	19.157	18.974
poorly-managed	69	0	10.1	5.62	1.6	66.4	25.9375	140	79	1	1	1	12	Bimonthly	6.992	41.925	24.664	237.753	15.995	207.566
well-managed	64	1	7.8	5.05	1.58	61	24.4352	120	65	1	0	0	15	Bimonthly	6.925	35.632	29.542	235.938	19.329	191.067
well-managed	34	1	7.2	4.25	1.67	67.4	24.1672	128	99	1	0	0	5	Monthly	3.579	25.24	16.671	173.109	11.479	135.054
poorly-managed	66	1	10.4	7.08	1.77	70.6	22.535	130	69	1	0	0	30	Monthly	4.196	28.635	16.964	195.11	15.957	153.146
poorly-managed	64	0	9.3	5.44	1.65	64.2	23.5813	175	77	1	0	0	17	Monthly	6.711	32.278	20.784	197.379	13.976	167.041
poorly-managed	53	1	12	3.51	1.79	71.7	22.3776	126	78	1	0	0	3	Bimonthly	4.293	37.247	18.904	211.351	15.652	193.382
poorly-managed	56	0	10.7	7.1	1.67	53	19.0039	149	89	1	0	0	2	Monthly	4.452	30.622	18.375	168.346	13.899	146.778
well-managed	51	0	7.8	5.71	1.62	69.8	26.5966	142	80	1	1	0	4	Bimonthly	5.814	30.373	17.904	195.247	12.585	148.514
well-managed	59	0	7.8	5.06	1.64	118.1	43.9099	145	84	1	0	0	2	Bimonthly	4.013	31.989	16.964	213.029	14.318	172.396
poorly-managed	37	1	10.2	4.88	1.73	76	25.3934	127	84	1	1	0	4	Bimonthly	4.202	37.329	18.257	204.547	12.985	161.396
well-managed	66	1	7.6	6.44	1.76	76.3	24.632	170	93	1	0	0	1	Monthly	5.631	41.18	23.312	223.146	16.128	188.895
well-managed	57	1	5.9	6.22	1.66	86	31.2092	138	81	1	1	0	12	Monthly	1.778	27.186	23.4	220.197	14.242	153.291
poorly-managed	53	1	8.3	6.34	1.82	87.4	26.3857	148	82	1	1	0	7	Bimonthly	4.331	35.549	21.137	199.784	13.975	177.172
well-managed	62	0	6.3	7.25	1.56	69	28.3531	144	90	1	0	0	4	Monthly	3.903	30.871	17.817	184.359	13.499	134.619
well-managed	68	0	7.1	2.32	1.81	84.8	25.8844	160	77	1	1	0	6	Monthly	3.5	36.733	16.994	199.647	15.632	156.619
well-managed	45	1	5.9	2.75	1.61	75	28.9341	120	78	1	0	0	3	Bimonthly	3.854	28.221	16.994	176.648	12.471	152.132
poorly-managed	45	0	10.3	4.94	1.58	58.1	23.2735	148	82	1	1	0	10	Monthly	3.658	28.759	16.641	177.782	11.232	154.883
poorly-managed	60	0	8.4	6.51	1.7	66.6	23.045	128	76	1	0	0	6	Bimonthly	3.341	25.985	16.377	148.749	9.213	122.028
well-managed	53	0	7.2	7.59	1.58	85	34.049	116	70	1	1	0	1	Bimonthly	2.718	7.826	15.495	158.276	8.07	153.146
well-managed	52	1	6.3	5.37	1.69	58	20.3074	133	85	1	0	0	4	Monthly	4.342	30.829	22.783	194.567	16.281	169.501
well-managed	60	1	6.3	5.88	1.62	76	28.959	152	94	0	1	0	4	Bimonthly	4.569	29.711	23.077	179.823	12.699	166.751
poorly-managed	77	1	9.7	5.28	1.76	70.5	22.7596	109	61	1	0	0	30	Monthly	3.573	30.539	15.789	200.917	13.194	157.632
poorly-managed	60	0	9.1	5.81	1.57	71	28.8044	158	76	0	1	0	10	Bimonthly	4.574	30.415	14.849	174.243	12.871	157.632
poorly-managed	65	1	8.2	4.96	1.68	59.4	21.0459	145	71	1	1	0	15	Bimonthly	3.915	29.711	16.259	168.119	11.232	141.133
poorly-managed	54	0	12.1	4.94	1.49	57.4	25.8547	106	66	1	1	0	6	Bimonthly	2.34	23.708	16.552	135.229	8.984	118.844
poorly-managed	58	0	11.8	7.27	1.56	59.6	24.4905	140	89	1	1	0	2	Monthly	5.93	37.743	17.904	188.079	13.937	175.869
well-managed	60	0	7.2	6.1	1.63	101.5	38.2024	122	68	1	0	0	3	Bimonthly	5.014	32.693	22.078	210.988	15.766	163.567
poorly-managed	65	1	9	4.87	1.53	67.4	28.7923	136	49	1	0	0	1	Bimonthly	3.854	36.584	26.368	202.369	10.928	156.04
poorly-managed	76	1	10.3	4.98	1.65	69.8	25.6382	153	76	1	0	0	7	Bimonthly	4.672	25.571	21.549	163.809	11.842	141.567
poorly-managed	48	0	8.9	6.18	1.6	83.8	32.7344	142	10	1	1	0	6	Monthly	3.622	33.438	2.0256	20.276	16.49	167.041
poorly-managed	57	1	10.7	5.3	1.68	74.5	26.396	130	79	0	0	0	3	Bimonthly	5.038	40.186	17.582	212.576	11.746	140.988
well-managed	72	1	7.5	5.26	1.72	71.4	24.1347	135	73	1	0	1	5	Bimonthly	7.035	52.69	23.015	210.307	17.937	176.593
well-managed	66	0	6.3	6.37	1.54	87.3	36.8106	107	66	1	0	0	2	Bimonthly	6.212	59.935	22.548	237.526	20.338	192.08
poorly-managed	58	1	13.2	4.68	1.71	83	28.3848	157	86	1	1	1	2	Bimonthly	18.33	174.083	103.098	670.752	68.306	633.521
well-managed	67	0	6.5	5.19	1.54	98.7	41.6175	144	90	1	0	0	20	Bimonthly	7.096	65.111	23.899	289.014	18.071	176.014
well-managed	53	0	7.2	6.71	1.56	89.1	36.6124	120	82	1	1	0	4	Bimonthly	6.712	62.503	25.046	266.331	18.128	189.909
poorly-managed	30	0	10.1	7.92	1.71	80.7	27.5982	105	70	1	1	0	3	Bimonthly	7.713	69.002	27.896	310.335	19.367	194.395
well-managed	72	0	6.6	6.25	1.58	84.7	33.9289	156	88	1	1	0	6	Bimonthly	3.934	34.017	16.171	197.152	9.746	133.461
poorly-managed	58	0	9.8	7.93	1.61	108.3	41.7808	137	83	0	1	0	12	Monthly	5.972	50.992	20.403	257.032	14.509	152.856
well-managed	55	0	6.3	7.21	1.58	96.7	38.7358	130	90	1	1	0	2	Monthly	3.763	39.027	12.556	198.739	10.318	104.37
well-managed	55	0	7.3	6.78	1.72	96.3	32.5514	122	73	1	0	0	4	Bimonthly	6.894	55.215	19.873	244.557	15.442	139.54
poorly-managed	66	1	11	5.18	1.65	85.3	31.3315	127	80	1	1	0	3	Bimonthly	5.099	54.429	15.671	231.401	13.328	147.791
well-managed	45	1	6.4	6.07	1.59	99.3	39.2785	124	79	1	1	0	13	Bimonthly	6.29	58.528	18.168	248.186	15.576	146.488
poorly-managed	47	1	8.2	5.76	1.72	96.8	32.7204	135	79	1	1	0	4	Bimonthly	6.027	51.696	19.786	261.568	13.861	150.975
well-managed	55	1	5.5	4.04	1.68	82.3	29.1596	115	67	1	0	0	1	Bimonthly	3.842	43.829	15.495	217.566	12.432	126.514
poorly-managed	53	0	9.7	7.03	1.71	83.4	28.5216	135	79	1	1	0	1	Bimonthly	6.058	53.725	20.256	272.002	13.346	155.172
poorly-managed	48	0	14.6	4.88	1.63	54	20.3244	105	72	1	1	0	10	Bimonthly	18.061	247.367	117.115	1050.67	127.361	898.386
poorly-managed	54	1	8.9	5.84	1.59	71.8	28.4008	128	73	1	1	0	8	Bimonthly	6.852	47.928	16.083	245.01	15.652	148.949
poorly-managed	39	0	13	4.4	1.54	80.6	33.9855	105	69	1	1	0	1	Bimonthly	5.142	39.068	10.529	164.943	10.413	103.212
poorly-managed	58	1	8.8	3.81	1.71	77.9	26.6407	153	85	1	1	0	5	Bimonthly	5.808	43.705	14.613	222.102	11.366	115.804
well-managed	66	1	6.3	3.17	1.69	78.3	27.415	155	74	1	0	0	10	Bimonthly	4.923	50.164	18.551	229.814	12.013	125.936
well-managed	64	1	5.5	5.6	1.71	78.8	26.9485	130	81	1	0	0	4	Bimonthly	5.197	43.208	17.905	208.266	10.317	104.949
well-managed	56	1	6.1	6.67	1.73	90.7	30.3051	138	82	1	0	0	8	Bimonthly	5.46	38.406	20.05	241.835	12.794	138.817
well-managed	37	0	7.5	4.71	1.7	90.1	31.1765	128	86	1	1	0	2	Bimonthly	4.58	47.473	14.849	256.124	12.832	132.449
well-managed	68	1	6.2	4.25	1.68	87.3	30.9311	156	101	1	0	0	1	Bimonthly	5.124	49.046	13.938	259.3	13.309	140.554
poorly-managed	54	1	9.2	3.43	1.65	53	19.4674	142	100	1	1	0	2	Monthly	4.409	38.613	21.226	197.605	14.414	178.04
well-managed	56	1	7.5	3.47	1.73	73	24.3911	139	91	1	0	0	2	Monthly	7.494	42.215	28.308	279.714	19.176	211.474
poorly-managed	68	1	9	3.32	1.61	62	23.9188	135	70	1	1	0	17	Monthly	4.637	36.212	23.312	211.668	14.757	160.093
poorly-managed	65	1	9.1	5.3	1.71	84	28.7268	151	95	1	1	0	5	Monthly	5.411	35.756	20.285	213.029	17.499	181.369
poorly-managed	54	0	12.1	4.94	1.49	57.4	25.8547	106	66	1	1	0	6	Bimonthly	2.34	23.708	16.552	135.229	8.984	118.844
poorly-managed	57	1	10.7	5.3	1.68	74.5	26.396	130	79	0	0	0	3	Bimonthly	5.038	40.186	17.582	212.576	11.746	140.988
poorly-managed	54	1	9.2	3.43	1.65	53	19.4674	142	100	1	1	0	2	Monthly	4.409	38.613	21.226	197.605	14.414	178.04
well-managed	56	1	7.5	3.47	1.73	73	24.3911	139	91	1	0	0	2	Monthly	7.494	42.215	28.308	279.714	19.176	211.474
poorly-managed	68	1	9	3.32	1.61	62	23.9188	135	70	1	1	0	17	Monthly	4.637	36.212	23.312	211.668	14.757	160.093
poorly-managed	65	1	9.1	5.3	1.71	84	28.7268	151	95	1	1	0	5	Monthly	5.411	35.756	20.285	213.029	17.499	181.369
poorly-managed	54	0	12.1	4.94	1.49	57.4	25.8547	106	66	1	1	0	6	Bimonthly	2.34	23.708	16.552	135.229	8.984	118.844
poorly-managed	57	1	10.7	5.3	1.68	74.5	26.396	130	79	0	0	0	3	Bimonthly	5.038	40.186	17.582	212.576	11.746	140.988
poorly-managed	54	1	9.2	3.43	1.65	53	19.4674	142	100	1	1	0	2	Monthly	4.409	38.613	21.226	197.605	14.414	178.04
well-managed	56	1	7.5	3.47	1.73	73	24.3911	139	91	1	0	0	2	Monthly	7.494	42.215	28.308	279.714	19.176	211.474
poorly-managed	68	1	9	3.32	1.61	62	23.9188	135	70	1	1	0	17	Monthly	4.637	36.212	23.312	211.668	14.757	160.093
poorly-managed	65	1	9.1	5.3	1.71	84	28.7268	151	95	1	1	0	5	Monthly	5.411	35.756	20.285	213.029	17.499	181.369
poorly-managed	54	0	12.1	4.94	1.49	57.4	25.8547	106	66	1	1	0	6	Bimonthly	2.34	23.708	16.552	135.229	8.984	118.844
poorly-managed	57	1	10.7	7.21	1.68	74.5	26.396	130	79	0	0	0	3	Bimonthly	5.038	40.186	17.582	212.576	11.746	140.988
poorly-managed	54	1	9.2	3.43	1.65	53	19.4674	142	100	1	1	0	2	Monthly	4.409	38.613	21.226	197.605	14.414	178.04
well-managed	56	1	7.5	3.47	1.73	73	24.3911	139	91	1	0	0	2	Monthly	7.494	42.215	28.308	279.714	19.176	211.474
poorly-managed	68	1	9	3.32	1.61	62	23.9188	135	70	1	1	0	17	Monthly	4.637	36.212	23.312	211.668	14.757	160.093
poorly-managed	65	1	9.1	7.64	1.71	84	28.7268	151	95	1	1	0	5	Monthly	5.411	35.756	20.285	213.029	17.499	181.369
poorly-managed	54	0	12.1	4.94	1.49	57.4	25.8547	106	66	1	1	0	6	Bimonthly	2.34	23.708	16.552	135.229	8.984	118.844
poorly-managed	57	1	10.7	7.21	1.68	74.5	26.396	130	79	0	0	0	3	Bimonthly	5.038	40.186	17.582	212.576	11.746	140.988
poorly-managed	54	1	9.2	3.43	1.65	53	19.4674	142	100	1	1	0	2	Monthly	4.409	38.613	21.226	197.605	14.414	178.04
well-managed	56	1	7.5	3.47	1.73	73	24.3911	139	91	1	0	0	2	Monthly	7.494	42.215	28.308	279.714	19.176	211.474
poorly-managed	68	1	9	3.32	1.61	62	23.9188	135	70	1	1	0	17	Monthly	4.637	36.212	23.312	211.668	14.757	160.093
poorly-managed	65	1	9.1	7.64	1.71	84	28.7268	151	95	1	1	0	5	Monthly	5.411	35.756	20.285	213.029	17.499	181.369
poorly-managed	54	0	12.1	4.94	1.49	57.4	25.8547	106	66	1	1	0	6	Bimonthly	2.34	23.708	16.552	135.229	8.984	118.844
poorly-managed	57	1	10.7	7.21	1.68	74.5	26.396	130	79	0	0	0	3	Bimonthly	5.038	40.186	17.582	212.576	11.746	140.988
poorly-managed	54	1	9.2	3.43	1.65	53	19.4674	142	100	1	1	0	2	Monthly	4.409	38.613	21.226	197.605	14.414	178.04
well-managed	56	1	7.5	3.47	1.73	73	24.3911	139	91	1	0	0	2	Monthly	7.494	42.215	28.308	279.714	19.176	211.474
poorly-managed	68	1	9	3.32	1.61	62	23.9188	135	70	1	1	1	17	Monthly	4.637	36.212	23.312	211.668	14.757	160.093
poorly-managed	65	1	9.1	7.64	1.71	84	28.7268	151	95	1	1	0	5	Monthly	5.411	35.756	20.285	213.029	17.499	181.369
poorly-managed	54	0	12.1	4.94	1.49	57.4	25.8547	106	66	1	1	0	6	Bimonthly	2.34	23.708	16.552	135.229	8.984	118.844
poorly-managed	57	1	10.7	7.21	1.68	74.5	26.396	130	79	0	0	0	3	Bimonthly	5.038	40.186	17.582	212.576	11.746	140.988
poorly-managed	54	1	9.2	3.43	1.65	53	19.4674	142	100	1	1	0	2	Monthly	4.409	38.613	21.226	197.605	14.414	178.04
well-managed	56	1	7.5	3.47	1.73	73	24.3911	139	91	1	0	0	2	Monthly	7.494	42.215	28.308	279.714	19.176	211.474
poorly-managed	68	1	9	3.32	1.61	62	23.9188	135	70	1	1	0	17	Monthly	4.637	36.212	23.312	211.668	14.757	160.093
poorly-managed	65	1	9.1	7.64	1.71	84	28.7268	151	95	1	1	0	5	Monthly	5.411	35.756	20.285	213.029	17.499	181.369
poorly-managed	54	0	12.1	4.94	1.49	57.4	25.8547	106	66	1	1	1	6	Bimonthly	2.34	23.708	16.552	135.229	8.984	118.844
poorly-managed	57	1	10.7	7.21	1.68	74.5	26.396	130	79	0	0	0	3	Bimonthly	5.038	40.186	17.582	212.576	11.746	140.988
poorly-managed	54	1	9.2	3.43	1.65	53	19.4674	142	100	1	1	0	2	Monthly	4.409	38.613	21.226	197.605	14.414	178.04
well-managed	56	1	7.5	3.47	1.73	73	24.3911	139	91	1	0	0	2	Monthly	7.494	42.215	28.308	279.714	19.176	211.474
poorly-managed	68	1	9	3.32	1.61	62	23.9188	135	70	1	1	0	17	Monthly	4.637	36.212	23.312	211.668	14.757	160.093
poorly-managed	65	1	9.1	7.64	1.71	84	28.7268	151	95	1	1	0	5	Monthly	5.411	35.756	20.285	213.029	17.499	181.369
poorly-managed	54	0	12.1	4.94	1.49	57.4	25.8547	106	66	1	1	0	6	Bimonthly	2.34	23.708	16.552	135.229	8.984	118.844
poorly-managed	57	1	10.7	7.21	1.68	74.5	26.396	130	79	0	0	0	3	Bimonthly	5.038	40.186	17.582	212.576	11.746	140.988
poorly-managed	54	1	9.2	3.43	1.65	53	19.4674	142	100	1	1	0	2	Monthly	4.409	38.613	21.226	197.605	14.414	178.04
well-managed	56	1	7.5	3.47	1.73	73	24.3911	139	91	1	0	0	2	Monthly	7.494	42.215	28.308	279.714	19.176	211.474
poorly-managed	68	1	9	3.32	1.61	62	23.9188	135	70	1	1	0	17	Monthly	4.637	36.212	23.312	211.668	14.757	160.093
poorly-managed	65	1	9.1	7.64	1.71	84	28.7268	151	95	1	1	0	5	Monthly	5.411	35.756	20.285	213.029	17.499	181.369
poorly-managed	54	0	12.1	4.94	1.49	57.4	25.8547	106	66	1	1	0	6	Bimonthly	2.34	23.708	16.552	135.229	8.984	118.844
poorly-managed	57	1	10.7	7.21	1.68	74.5	26.396	130	79	0	0	0	3	Bimonthly	5.038	40.186	17.582	212.576	11.746	140.988
poorly-managed	54	1	9.2	3.43	1.65	53	19.4674	142	100	1	1	0	2	Monthly	4.409	38.613	21.226	197.605	14.414	178.04
well-managed	56	1	7.5	3.47	1.73	73	24.3911	139	91	1	0	0	2	Monthly	7.494	42.215	28.308	279.714	19.176	211.474
poorly-managed	68	1	9	3.32	1.61	62	23.9188	135	70	1	1	0	17	Monthly	4.637	36.212	23.312	211.668	14.757	160.093
poorly-managed	65	1	9.1	7.64	1.71	84	28.7268	151	95	1	1	0	5	Monthly	5.411	35.756	20.285	213.029	17.499	181.369
poorly-managed	54	0	12.1	4.94	1.49	57.4	25.8547	106	66	1	1	0	6	Bimonthly	2.34	23.708	16.552	135.229	8.984	118.844
poorly-managed	57	1	10.7	7.21	1.68	74.5	26.396	130	79	0	0	0	3	Bimonthly	5.038	40.186	17.582	212.576	11.746	140.988
poorly-managed	54	1	9.2	3.43	1.65	53	19.4674	142	100	1	1	0	2	Monthly	4.409	38.613	21.226	197.605	14.414	178.04
well-managed	56	1	7.5	3.47	1.73	73	24.3911	139	91	1	0	0	2	Monthly	7.494	42.215	28.308	279.714	19.176	211.474
poorly-managed	68	1	9	3.32	1.61	62	23.9188	135	70	1	1	0	17	Monthly	4.637	36.212	23.312	211.668	14.757	160.093
poorly-managed	65	1	9.1	7.64	1.71	84	28.7268	151	95	1	1	0	5	Monthly	5.411	35.756	20.285	213.029	17.499	181.369
poorly-managed	54	0	12.1	4.94	1.49	57.4	25.8547	106	66	1	1	0	6	Bimonthly	2.34	23.708	16.552	135.229	8.984	118.844
poorly-managed	57	1	10.7	7.21	1.68	74.5	26.396	130	79	0	0	0	3	Bimonthly	5.038	40.186	17.582	212.576	11.746	140.988
poorly-managed	54	1	9.2	3.43	1.65	53	19.4674	142	100	1	1	0	2	Monthly	4.409	38.613	21.226	197.605	14.414	178.04
well-managed	56	1	7.5	3.47	1.73	73	24.3911	139	91	1	0	0	2	Monthly	7.494	42.215	28.308	279.714	19.176	211.474
poorly-managed	68	1	9	3.32	1.61	62	23.9188	135	70	1	1	0	17	Monthly	4.637	36.212	23.312	211.668	14.757	160.093
poorly-managed	65	1	9.1	7.64	1.71	84	28.7268	151	95	1	1	0	5	Monthly	5.411	35.756	20.285	213.029	17.499	181.369
poorly-managed	54	0	12.1	4.94	1.49	57.4	25.8547	106	66	1	1	0	6	Bimonthly	2.34	23.708	16.552	135.229	8.984	118.844
poorly-managed	57	1	10.7	7.21	1.68	74.5	26.396	130	79	0	0	0	3	Bimonthly	5.038	40.186	17.582	212.576	11.746	140.988
poorly-managed	54	1	9.2	3.43	1.65	53	19.4674	142	100	1	1	0	2	Monthly	4.409	38.613	21.226	197.605	14.414	178.04
well-managed	56	1	7.5	3.47	1.73	73	24.3911	139	91	1	0	0	2	Monthly	7.494	42.215	28.308	279.714	19.176	211.474
poorly-managed	68	1	9	3.32	1.61	62	23.9188	135	70	1	1	0	17	Monthly	4.637	36.212	23.312	211.668	14.757	160.093
poorly-managed	54	1	9.2	3.43	1.65	53	19.4674	142	100	1	1	0	2	Monthly	4.409	38.613	21.226	197.605	14.414	178.04
well-managed	56	1	7.5	3.47	1.73	73	24.3911	139	91	1	0	0	2	Monthly	7.494	42.215	28.308	279.714	19.176	211.474
poorly-managed	68	1	9	3.32	1.61	62	23.9188	135	70	1	1	0	17	Monthly	4.637	36.212	23.312	211.668	14.757	160.093
poorly-managed	65	1	9.1	7.64	1.71	84	28.7268	151	95	1	1	0	5	Monthly	5.411	35.756	20.285	213.029	17.499	181.369
poorly-managed	54	0	12.1	4.94	1.49	57.4	25.8547	106	66	1	1	0	6	Bimonthly	2.34	23.708	16.552	135.229	8.984	118.844
poorly-managed	57	1	10.7	7.21	1.68	74.5	26.396	130	79	0	0	0	3	Bimonthly	5.038	40.186	17.582	212.576	11.746	140.988
poorly-managed	54	1	9.2	3.43	1.65	53	19.4674	142	100	1	1	0	2	Monthly	4.409	38.613	21.226	197.605	14.414	178.04
well-managed	56	1	7.5	3.47	1.73	73	24.3911	139	91	1	0	0	2	Monthly	7.494	42.215	28.308	279.714	19.176	211.474
poorly-managed	68	1	9	3.32	1.61	62	23.9188	135	70	1	1	0	17	Monthly	4.637	36.212	23.312	211.668	14.757	160.093
poorly-managed	65	1	9.1	7.64	1.71	84	28.7268	151	95	1	1	0	5	Monthly	5.411	35.756	20.285	213.029	17.499	181.369
poorly-managed	54	0	12.1	4.94	1.49	57.4	25.8547	106	66	1	1	0	6	Bimonthly	2.34	23.708	16.552	135.229	8.984	118.844
poorly-managed	57	1	10.7	7.21	1.68	74.5	26.396	130	79	0	0	0	3	Bimonthly	5.038	40.186	17.582	212.576	11.746	140.988
poorly-managed	54	1	9.2	3.43	1.65	53	19.4674	142	100	1	1	0	2	Monthly	4.409	38.613	21.226	197.605	14.414	178.04
well-managed	56	1	7.5	3.47	1.73	73	24.3911	139	91	1	0	0	2	Monthly	7.494	42.215	28.308	279.714	19.176	211.474
poorly-managed	68	1	9	3.32	1.61	62	23.9188	135	70	1	1	0	17	Monthly	4.637	36.212	23.312	211.668	14.757	160.093
poorly-managed	65	1	9.1	7.64	1.71	84	28.7268	151	95	1	1	0	5	Monthly	5.411	35.756	20.285	213.029	17.499	181.369
poorly-managed	54	0	12.1	4.94	1.49	57.4	25.8547	106	66	1	1	0	6	Bimonthly	2.34	23.708	16.552	135.229	8.984	118.844
poorly-managed	57	1	10.7	7.21	1.68	74.5	26.396	130	79	0	0	0	3	Bimonthly	5.038	40.186	17.582	212.576	11.746	140.988
poorly-managed	54	1	9.2	3.43	1.65	53	19.4674	142	100	1	1	0	2	Monthly	4.409	38.613	21.226	197.605	14.414	178.04
well-managed	56	1	7.5	3.47	1.73	73	24.3911	139	91	1	0	0	2	Monthly	7.494	42.215	28.308	279.714	19.176	211.474
poorly-managed	68	1	9	3.32	1.61	62	23.9188	135	70	1	1	0	17	Monthly	4.637	36.212	23.312	211.668	14.757	160.093
poorly-managed	65	1	9.1	7.64	1.71	84	28.7268	151	95	1	1	0	5	Monthly	5.411	35.756	20.285	213.029	17.499	181.369
poorly-managed	54	0	12.1	4.94	1.49	57.4	25.8547	106	66	1	1	0	6	Bimonthly	2.34	23.708	16.552	135.229	8.984	118.844
poorly-managed	57	1	10.7	7.21	1.68	74.5	26.396	130	79	0	0	0	3	Bimonthly	5.038	40.186	17.582	212.576	11.746	140.988
poorly-managed	54	1	9.2	3.43	1.65	53	19.4674	142	100	1	1	0	2	Monthly	4.409	38.613	21.226	197.605	14.414	178.04
well-managed	56	1	7.5	3.47	1.73	73	24.3911	139	91	1	0	1	2	Monthly	7.494	42.215	28.308	279.714	19.176	211.474
poorly-managed	68	1	9	3.32	1.61	62	23.9188	135	70	1	1	0	17	Monthly	4.637	36.212	23.312	211.668	14.757	160.093

## Sheet: Quantiles_HID
		5.5	0
		5.5	0.00413223
		5.5	0.00413223
		5.5	0.00826446
		5.5	0.00826446
		5.5	0.0123967
		5.5	0.0123967
		5.5	0.0165289
		5.8	0.0165289
		5.8	0.0206612
		5.8	0.0206612
		5.8	0.0247934
		5.9	0.0247934
		5.9	0.0289256
		5.9	0.0289256
		5.9	0.0330579
		5.9	0.0330579
		5.9	0.0371901
		5.9	0.0371901
		5.9	0.0413223
		6.1	0.0413223
		6.1	0.0454545
		6.1	0.0454545
		6.1	0.0495868
		6.2	0.0495868
		6.2	0.053719
		6.2	0.053719
		6.2	0.0578512
		6.3	0.0578512
		6.3	0.0619835
		6.3	0.0619835
		6.3	0.0661157
		6.3	0.0661157
		6.3	0.0702479
		6.3	0.0702479
		6.3	0.0743802
		6.3	0.0743802
		6.3	0.0785124
		6.3	0.0785124
		6.3	0.0826446
		6.3	0.0826446
		6.3	0.0867769
		6.3	0.0867769
		6.3	0.0909091
		6.3	0.0909091
		6.3	0.0950413
		6.3	0.0950413
		6.3	0.0991736
		6.3	0.0991736
		6.3	0.103306
		6.3	0.103306
		6.3	0.107438
		6.4	0.107438
		6.4	0.11157
		6.4	0.11157
		6.4	0.115702
		6.5	0.115702
		6.5	0.119835
		6.5	0.119835
		6.5	0.123967
		6.6	0.123967
		6.6	0.128099
		6.6	0.128099
		6.6	0.132231
		6.6	0.132231
		6.6	0.136364
		6.6	0.136364
		6.6	0.140496
		6.9	0.140496
		6.9	0.144628
		6.9	0.144628
		6.9	0.14876
		7	0.14876
		7	0.152893
		7	0.152893
		7	0.157025
		7	0.157025
		7	0.161157
		7	0.161157
		7	0.165289
		7.1	0.165289
		7.1	0.169421
		7.1	0.169421
		7.1	0.173554
		7.2	0.173554
		7.2	0.177686
		7.2	0.177686
		7.2	0.181818
		7.2	0.181818
		7.2	0.18595
		7.2	0.18595
		7.2	0.190083
		7.2	0.190083
		7.2	0.194215
		7.2	0.194215
		7.2	0.198347
		7.2	0.198347
		7.2	0.202479
		7.2	0.202479
		7.2	0.206612
		7.2	0.206612
		7.2	0.210744
		7.2	0.210744
		7.2	0.214876
		7.3	0.214876
		7.3	0.219008
		7.3	0.219008
		7.3	0.22314
		7.5	0.22314
		7.5	0.227273
		7.5	0.227273
		7.5	0.231405
		7.5	0.231405
		7.5	0.235537
		7.5	0.235537
		7.5	0.239669
		7.5	0.239669
		7.5	0.243802
		7.5	0.243802
		7.5	0.247934
		7.5	0.247934
		7.5	0.252066
		7.5	0.252066
		7.5	0.256198
		7.5	0.256198
		7.5	0.260331
		7.5	0.260331
		7.5	0.264463
		7.5	0.264463
		7.5	0.268595
		7.5	0.268595
		7.5	0.272727
		7.5	0.272727
		7.5	0.27686
		7.5	0.27686
		7.5	0.280992
		7.5	0.280992
		7.5	0.285124
		7.5	0.285124
		7.5	0.289256
		7.5	0.289256
		7.5	0.293388
		7.5	0.293388
		7.5	0.297521
		7.5	0.297521
		7.5	0.301653
		7.5	0.301653
		7.5	0.305785
		7.5	0.305785
		7.5	0.309917
		7.5	0.309917
		7.5	0.31405
		7.5	0.31405
		7.5	0.318182
		7.5	0.318182
		7.5	0.322314
		7.5	0.322314
		7.5	0.326446
		7.5	0.326446
		7.5	0.330579
		7.6	0.330579
		7.6	0.334711
		7.6	0.334711
		7.6	0.338843
		7.6	0.338843
		7.6	0.342975
		7.6	0.342975
		7.6	0.347107
		7.8	0.347107
		7.8	0.35124
		7.8	0.35124
		7.8	0.355372
		7.8	0.355372
		7.8	0.359504
		7.8	0.359504
		7.8	0.363636
		7.8	0.363636
		7.8	0.367769
		7.8	0.367769
		7.8	0.371901
		8.2	0.371901
		8.2	0.376033
		8.2	0.376033
		8.2	0.380165
		8.2	0.380165
		8.2	0.384298
		8.2	0.384298
		8.2	0.38843
		8.3	0.38843
		8.3	0.392562
		8.3	0.392562
		8.3	0.396694
		8.4	0.396694
		8.4	0.400826
		8.4	0.400826
		8.4	0.404959
		8.5	0.404959
		8.5	0.409091
		8.5	0.409091
		8.5	0.413223
		8.8	0.413223
		8.8	0.417355
		8.8	0.417355
		8.8	0.421488
		8.9	0.421488
		8.9	0.42562
		8.9	0.42562
		8.9	0.429752
		8.9	0.429752
		8.9	0.433884
		8.9	0.433884
		8.9	0.438017
		9	0.438017
		9	0.442149
		9	0.442149
		9	0.446281
		9	0.446281
		9	0.450413
		9	0.450413
		9	0.454545
		9	0.454545
		9	0.458678
		9	0.458678
		9	0.46281
		9	0.46281
		9	0.466942
		9	0.466942
		9	0.471074
		9	0.471074
		9	0.475207
		9	0.475207
		9	0.479339
		9	0.479339
		9	0.483471
		9	0.483471
		9	0.487603
		9	0.487603
		9	0.491736
		9	0.491736
		9	0.495868
		9	0.495868
		9	0.5
		9	0.5
		9	0.504132
		9	0.504132
		9	0.508264
		9	0.508264
		9	0.512397
		9	0.512397
		9	0.516529
		9	0.516529
		9	0.520661
		9	0.520661
		9	0.524793
		9	0.524793
		9	0.528926
		9.1	0.528926
		9.1	0.533058
		9.1	0.533058
		9.1	0.53719
		9.1	0.53719
		9.1	0.541322
		9.1	0.541322
		9.1	0.545455
		9.1	0.545455
		9.1	0.549587
		9.1	0.549587
		9.1	0.553719
		9.1	0.553719
		9.1	0.557851
		9.1	0.557851
		9.1	0.561983
		9.1	0.561983
		9.1	0.566116
		9.1	0.566116
		9.1	0.570248
		9.1	0.570248
		9.1	0.57438
		9.1	0.57438
		9.1	0.578512
		9.1	0.578512
		9.1	0.582645
		9.1	0.582645
		9.1	0.586777
		9.1	0.586777
		9.1	0.590909
		9.1	0.590909
		9.1	0.595041
		9.1	0.595041
		9.1	0.599174
		9.1	0.599174
		9.1	0.603306
		9.1	0.603306
		9.1	0.607438
		9.1	0.607438
		9.1	0.61157
		9.1	0.61157
		9.1	0.615702
		9.1	0.615702
		9.1	0.619835
		9.2	0.619835
		9.2	0.623967
		9.2	0.623967
		9.2	0.628099
		9.2	0.628099
		9.2	0.632231
		9.2	0.632231
		9.2	0.636364
		9.2	0.636364
		9.2	0.640496
		9.2	0.640496
		9.2	0.644628
		9.2	0.644628
		9.2	0.64876
		9.2	0.64876
		9.2	0.652893
		9.2	0.652893
		9.2	0.657025
		9.2	0.657025
		9.2	0.661157
		9.2	0.661157
		9.2	0.665289
		9.2	0.665289
		9.2	0.669421
		9.2	0.669421
		9.2	0.673554
		9.2	0.673554
		9.2	0.677686
		9.2	0.677686
		9.2	0.681818
		9.2	0.681818
		9.2	0.68595
		9.2	0.68595
		9.2	0.690083
		9.2	0.690083
		9.2	0.694215
		9.2	0.694215
		9.2	0.698347
		9.2	0.698347
		9.2	0.702479
		9.3	0.702479
		9.3	0.706612
		9.3	0.706612
		9.3	0.710744
		9.7	0.710744
		9.7	0.714876
		9.7	0.714876
		9.7	0.719008
		9.7	0.719008
		9.7	0.72314
		9.7	0.72314
		9.7	0.727273
		9.8	0.727273
		9.8	0.731405
		9.8	0.731405
		9.8	0.735537
		10.1	0.735537
		10.1	0.739669
		10.1	0.739669
		10.1	0.743802
		10.1	0.743802
		10.1	0.747934
		10.1	0.747934
		10.1	0.752066
		10.2	0.752066
		10.2	0.756198
		10.2	0.756198
		10.2	0.760331
		10.2	0.760331
		10.2	0.764463
		10.2	0.764463
		10.2	0.768595
		10.3	0.768595
		10.3	0.772727
		10.3	0.772727
		10.3	0.77686
		10.3	0.77686
		10.3	0.780992
		10.3	0.780992
		10.3	0.785124
		10.4	0.785124
		10.4	0.789256
		10.4	0.789256
		10.4	0.793388
		10.7	0.793388
		10.7	0.797521
		10.7	0.797521
		10.7	0.801653
		10.7	0.801653
		10.7	0.805785
		10.7	0.805785
		10.7	0.809917
		10.7	0.809917
		10.7	0.81405
		10.7	0.81405
		10.7	0.818182
		10.7	0.818182
		10.7	0.822314
		10.7	0.822314
		10.7	0.826446
		10.7	0.826446
		10.7	0.830579
		10.7	0.830579
		10.7	0.834711
		10.7	0.834711
		10.7	0.838843
		10.7	0.838843
		10.7	0.842975
		10.7	0.842975
		10.7	0.847107
		10.7	0.847107
		10.7	0.85124
		10.7	0.85124
		10.7	0.855372
		10.7	0.855372
		10.7	0.859504
		10.7	0.859504
		10.7	0.863636
		10.7	0.863636
		10.7	0.867769
		10.7	0.867769
		10.7	0.871901
		10.7	0.871901
		10.7	0.876033
		11	0.876033
		11	0.880165
		11	0.880165
		11	0.884298
		11.8	0.884298
		11.8	0.88843
		11.8	0.88843
		11.8	0.892562
		12	0.892562
		12	0.896694
		12	0.896694
		12	0.900826
		12.1	0.900826
		12.1	0.904959
		12.1	0.904959
		12.1	0.909091
		12.1	0.909091
		12.1	0.913223
		12.1	0.913223
		12.1	0.917355
		12.1	0.917355
		12.1	0.921488
		12.1	0.921488
		12.1	0.92562
		12.1	0.92562
		12.1	0.929752
		12.1	0.929752
		12.1	0.933884
		12.1	0.933884
		12.1	0.938017
		12.1	0.938017
		12.1	0.942149
		12.1	0.942149
		12.1	0.946281
		12.1	0.946281
		12.1	0.950413
		12.1	0.950413
		12.1	0.954545
		12.1	0.954545
		12.1	0.958678
		12.1	0.958678
		12.1	0.96281
		12.1	0.96281
		12.1	0.966942
		12.1	0.966942
		12.1	0.971074
		12.1	0.971074
		12.1	0.975207
		13	0.975207
		13	0.979339
		13	0.979339
		13	0.983471
		13.2	0.983471
		13.2	0.987603
		13.2	0.987603
		13.2	0.991736
		14.6	0.991736
		14.6	0.995868
		14.6	0.995868
		14.6	1
